# Supplementary material for: Active Vitamin D Ameliorates Arsenite-Induced Thyroid Dysfunction in Sprague–Dawley Rats by Inhibiting the Toll-like Receptor 4/NF-KappaB-Mediated Inflammatory Response
Source: Toxics. 2024 Dec 6;12(12):887. doi: 10.3390/toxics12120887 (PMC11728788; doi:10.3390/toxics12120887)
Supplement: Supplementary file 1 [file toxics-12-00887-s001.zip]

Archive with 1 entries (1 files):
- toxics-3340051-supplementary.pdf
